# Supplementary material for: A Broad-Spectrum Phage Endolysin (LysCP28) Able to Remove Biofilms and Inactivate Clostridium perfringens Strains
Source: Foods. 2023 Jan 15;12(2):411. doi: 10.3390/foods12020411 (PMC9858456; doi:10.3390/foods12020411)
Supplement: Supplementary file 1 [file foods-12-00411-s001.zip]

Archive with 1 entries (1 files):
- foods-2108077-Supplementary.pdf
